# Supplementary material for: Breast Cancer Incidence Patterns in the Saudi Female Population: A 17-Year Retrospective Analysis
Source: Medicina (Kaunas). 2022 Nov 9;58(11):1617. doi: 10.3390/medicina58111617 (PMC9697748; doi:10.3390/medicina58111617)
Supplement: Supplementary file 1 [file medicina-58-01617-s001.zip]

Archive with 1 entries (1 files):
- medicina-1980428-supplementary.pdf
